# Supplementary material for: Hairpin trimer transition state of amyloid fibril
Source: Nat Commun. 2024 Mar 29;15:2756. doi: 10.1038/s41467-024-46446-x (PMC10980705; doi:10.1038/s41467-024-46446-x)
Supplement: Supplementary file 4 — Source Data [file 41467_2024_46446_MOESM4_ESM.zip]

Archive with 1 entries (1 files):
- 450088_2_data_set_8665406_s9jdwy.gz
